# Supplementary material for: Ferroptosis-Related Gene Contributes to Immunity, Stemness and Predicts Prognosis in Glioblastoma Multiforme
Source: Front Neurol. 2022 Mar 10;13:829926. doi: 10.3389/fneur.2022.829926 (PMC8960280; doi:10.3389/fneur.2022.829926)
Supplement: Supplementary Table 1 — FRGs and classification. [file Table_1.XLSX]

## Sheet: Sheet1
Table S1. Ferroptosis-related genes and classification.
Gene	Type
FANCD2	Iron Metabolism
NCOA4	Iron Metabolism
TFRC	Iron Metabolism
PHKG2	Iron Metabolism
HSBP1	Iron Metabolism
ACO1	Iron Metabolism
FTH1	Iron Metabolism
STEAP3	Iron Metabolism
NFS1	Iron Metabolism
IREB2	Iron Metabolism
HMOX1	Iron Metabolism
MT1G	Iron Metabolism
ACSL4	Lipid Metabolism
AKR1C1	Lipid Metabolism
AKR1C2	Lipid Metabolism
AKR1C3	Lipid Metabolism
ALOX15	Lipid Metabolism
ALOX5	Lipid Metabolism
ALOX12	Lipid Metabolism
CARS	Lipid Metabolism
CBS	Lipid Metabolism
CISD1	Lipid Metabolism
CS	Lipid Metabolism
DPP4	Lipid Metabolism
GPX4	Lipid Metabolism
HMGCR	Lipid Metabolism
LPCAT3	Lipid Metabolism
FDFT1	Lipid Metabolism
ACSL3	Lipid Metabolism
PEBP1	Lipid Metabolism
ZEB1	Lipid Metabolism
SQLE	Lipid Metabolism
FADS2	Lipid Metabolism
ACSF2	Lipid Metabolism
PTGS2	Lipid Metabolism
ACACA	Lipid Metabolism
GCLC	Anti-oxidant Metabolism
SLC7A11	Anti-oxidant Metabolism
KEAP1	Anti-oxidant Metabolism
NQO1	Anti-oxidant Metabolism
ABCC1	Anti-oxidant Metabolism
CHAC1	Anti-oxidant Metabolism
GSS	Anti-oxidant Metabolism
GCLM	Anti-oxidant Metabolism
NFE2L2	Anti-oxidant Metabolism
GLS2	Energy Metabolism
SLC1A5	Energy Metabolism
GOT1	Energy Metabolism
G6PD	Energy Metabolism
PGD	Energy Metabolism
ATP5G3	Energy Metabolism
CD44	Other
HSPB1	Other
CRYAB	Other
RPL8	Other
SAT1	Other
TP53	Other
EMC2	Other
AIFM2	Other
