# Supplementary material for: Ferroptosis-Related Gene Contributes to Immunity, Stemness and Predicts Prognosis in Glioblastoma Multiforme
Source: Front Neurol. 2022 Mar 10;13:829926. doi: 10.3389/fneur.2022.829926 (PMC8960280; doi:10.3389/fneur.2022.829926)
Supplement: Supplementary Table 3 — Clinical characteristics of patient cohort. [file Table_3.XLSX]

## Sheet: Sheet1
Table S3: Clinical characteristics of patient cohort
The tumor samples were taken from consecutive cases operated on at The Second Affiliated Hospital of Harbin Medical Universityal. No further selection criteria were used.
ID	Name	Sex	Age(Years)	Location	Diagnosis	Primary or Recurrence	IDH	EGFR	MGMT	ATRX	Ki67	P53
90983795	GBM1	Male	60	Right frontal	GBM	Primary	WT	Positive	NM	NT	0.15	WT
91133496	GBM2	Male	35	Right frontal	GBM	Primary	WT	negtive	Methylated	NT	0.15	WT
90412030	GBM3	Male	56	Left frontal	GBM	Primary	Mutant	Positive	Methylated	positive	0.8	positive
90970395	PTBE	Male	48	Right temporal lobe	GBM	-	-	-	-	-	-	-
