# Supplementary material for: Ferroptosis-Related Gene Contributes to Immunity, Stemness and Predicts Prognosis in Glioblastoma Multiforme
Source: Front Neurol. 2022 Mar 10;13:829926. doi: 10.3389/fneur.2022.829926 (PMC8960280; doi:10.3389/fneur.2022.829926)
Supplement: Supplementary Table 4 — Eligible genes in the modules. [file Table_4.XLSX]

## Sheet: Sheet1
Table S4. Eligible genes in the modules
genes	moduleColor	GS.mRNAsi	genes	GS.ESTIMATEScore
ALOX5	turquoise	-0.656501	NCF4	0.890352
IL4R	turquoise	-0.647932	FCER1G	0.883778
JAK3	turquoise	-0.646228	CD33	0.882733
C5AR1	turquoise	-0.637666	LAIR1	0.880369
HK3	turquoise	-0.635746	C1QA	0.878102
TGFBR2	turquoise	-0.634772	AIF1	0.86804
GNA15	turquoise	-0.631433	LAPTM5	0.863133
SLC11A1	turquoise	-0.630746	GPSM3	0.858482
ITGAM	turquoise	-0.630711	CTSS	0.856579
LILRB3	turquoise	-0.621588	CD53	0.85345
CTSB	turquoise	-0.618548	C1QB	0.852612
CTSZ	turquoise	-0.615198	NPC2	0.85161
TNFRSF1B	turquoise	-0.60941	MS4A6A	0.850555
FMNL1	turquoise	-0.607967	FCGR2A	0.849238
FPR2	turquoise	-0.601162	ARHGDIB	0.844141
GPR132	turquoise	-0.600454	MAP3K8	0.839527
ARHGAP4	turquoise	-0.598634	HLA-DMA	0.838408
MAFB	turquoise	-0.59776	PYCARD	0.835998
MAP3K8	turquoise	-0.597429	GNA15	0.834956
DSE	turquoise	-0.597368	CSTA	0.834087
FCGR2A	turquoise	-0.595933	CD14	0.8338
LAIR1	turquoise	-0.593595	MS4A4A	0.832616
CSF2RB	turquoise	-0.590533	HCK	0.831924
PLAUR	turquoise	-0.589559	CD86	0.831123
MYO1F	turquoise	-0.582476	SASH3	0.829977
CSF3R	turquoise	-0.580457	ALOX5	0.829711
DOK3	turquoise	-0.577544	SIGLEC9	0.826713
VDR	turquoise	-0.57309	TLR2	0.825178
RNASE2	turquoise	-0.572643	BATF	0.822873
LILRB2	turquoise	-0.570706	MNDA	0.82173
SIGLEC9	turquoise	-0.569148	TBXAS1	0.81837
SERPINA1	turquoise	-0.568699	C3AR1	0.815504
DEF6	turquoise	-0.562783	GIMAP4	0.811118
CYTH4	turquoise	-0.562169	SPI1	0.810917
MAN1A1	turquoise	-0.56068	SRGN	0.809799
HCLS1	turquoise	-0.553312	CYTH4	0.806471
PIK3R5	turquoise	-0.546654	CD4	0.805408
THEMIS2	turquoise	-0.546625	SERPINA1	0.804841
CD14	turquoise	-0.546513	GPR65	0.804759
TLR5	turquoise	-0.545816	VSIG4	0.804662
NOD2	turquoise	-0.545736	RNASE2	0.804259
ASGR2	turquoise	-0.545023	ADAP2	0.80298
CLEC7A	turquoise	-0.539709	RAC2	0.800085
CSF1R	turquoise	-0.538759	PTPN6	0.799703
IL10RA	turquoise	-0.538353	ITGB2	0.798767
TLR2	turquoise	-0.537241	MILR1	0.797442
ITGB2	turquoise	-0.53395	OSTF1	0.796754
CCR1	turquoise	-0.533097	RNASE6	0.795833
B4GALT1	turquoise	-0.532519	CLEC7A	0.794358
WAS	turquoise	-0.531499	FPR1	0.791813
CD33	turquoise	-0.530917	SYK	0.791235
NCF2	turquoise	-0.527337	NCKAP1L	0.791083
LHFPL2	turquoise	-0.526663	IL10RA	0.789649
SYK	turquoise	-0.525832	TLR8	0.789478
RNASET2	turquoise	-0.521426	CD300C	0.788561
SLA	turquoise	-0.520654	AOAH	0.788185
PLCG2	turquoise	-0.518932	VAV1	0.787126
RAC2	turquoise	-0.512856	SERPINB1	0.786976
CYTIP	turquoise	-0.51194	HCLS1	0.785999
NCF4	turquoise	-0.51037	PLEK	0.78587
STXBP2	turquoise	-0.509601	SAMSN1	0.783833
TNFSF13	turquoise	-0.508632	SLC7A7	0.780621
MFSD1	turquoise	-0.508533	WAS	0.775655
LILRB1	turquoise	-0.507618	LILRB2	0.773321
DOCK2	turquoise	-0.507457	CCR1	0.772626
PLEKHO2	turquoise	-0.506584	IL16	0.77229
HCK	turquoise	-0.504969	CREG1	0.77051
VAV1	turquoise	-0.50398	SIGLEC7	0.76901
TBXAS1	turquoise	-0.502719	SLAMF8	0.768991
CD4	turquoise	-0.501977	KYNU	0.767127
NCKAP1L	turquoise	-0.501337	ARPC1B	0.766863
			MAFB	0.766325
			PTPRC	0.76616
			LCP1	0.766094
			TNFAIP8	0.76376
			CSF1R	0.762967
			ASGR2	0.761936
			TLR5	0.758955
			MSR1	0.757389
			THEMIS2	0.757046
			SLA	0.756999
			CSF2RB	0.755279
			ATP8B4	0.749827
			GPR132	0.749588
			DENND2D	0.748715
			CXorf21	0.74832
			CCR5	0.744242
			LCP2	0.743259
			TFEC	0.742694
			CTSB	0.741347
			FPR2	0.740401
			CYTIP	0.739173
			LILRB1	0.738872
			HK3	0.737678
			TNFRSF1B	0.735984
			TLR1	0.735067
			TNFSF13	0.731556
			MAN1A1	0.730741
			NCF2	0.730078
			CTSC	0.729243
			RNASET2	0.729043
			PLCG2	0.72422
			CTSZ	0.722567
			ITGAM	0.722243
			LYN	0.72183
			DEF6	0.719165
			STXBP2	0.717665
			SCPEP1	0.717429
			MYO1F	0.717109
			PIK3R5	0.716969
			JAK3	0.716529
			DSE	0.712455
			DOCK2	0.705441
			LILRB3	0.70496
			CSF3R	0.704634
			CYBB	0.704016
			TGFBR2	0.703866
			PLEKHO2	0.703152
			SLC11A1	0.702025
			C5AR1	0.699776
			STX11	0.696326
			TYMP	0.693954
			PTPN7	0.692149
			IL4R	0.688965
			PTPN22	0.68583
			NOD2	0.684381
			FMNL1	0.68055
			PLAUR	0.667417
			MFSD1	0.665609
			LHFPL2	0.661761
			DOK3	0.658386
			ARHGAP4	0.652314
			VDR	0.642014
			B4GALT1	0.626618
